# Supplementary material for: Pathological and genetic aspects of spontaneous mammary gland tumor in Tupaia belangeri (tree shrew)
Source: PLoS One. 2020 May 18;15(5):e0233232. doi: 10.1371/journal.pone.0233232 (PMC7233572; doi:10.1371/journal.pone.0233232)
Supplement: S1 Data — (XLSX) [file pone.0233232.s001.xlsx]

## Sheet: Sheet1
Tupaia No.	Date of surgery	Date of birth	Age at surgery
No.26	2016-01-19	2012-02-26	3yr 10mon			Tupaia No.	211	121	75	131	130	185	146	184	48	107	155	128	26	97	27
	2016-02-04		3yr 11mon			Onset age	0.83	1.33	1.67	1.83	2.17	2.17	2.25	2.33	2.42	2.92	3.08	3.75	3.83	3.92	4.58
	2016-08-30		4yr 6mon
	2016-10-14		4yr 7 mon
	2017-01-26		4yr 11mon
No.27	2017-01-06	2012-04-11	4yr 7 mon
	2017-02-09		4yr 8 mon
	2017-09-12		5yr 5 mon
No.48	2016-01-19	2013-08-05	2yr 5mon
	2016-01-27		2yr 5mon
	2016-02-04		2yr 6 mon
No.75	2015-06-16	2013-09-20	1yr 8mon
	2015-06-28		1yr 9mon
	2016-06-19		2yr 8mon
	2016-09-13		3yr
No.107	2017-01-10	2014-02-27	2yr 11 mon
No.121	2015-10-14	2014-05-30	1yr 4mon
	2015-10-26		1yr 5 mon
	2016-06-30		2yr １mon
	2017-02-09		2yr 8mon
	2017-08-01		3yr 2mon
No.130	2016-08-30	2014-06-23	2yr 2mon
	2016-09-13		2yr 2 mon
	2016-09-21		2yr 3 mon
No.131	2016-04-13	2014-06-23	1yr 10mon
	2017-03-28		2 yr 9 mon
	2017-06-02		3 yr
No.146	2017-01-06	2014-10-24	2yr 3 mon
No.184	2017-06-14	2015-02-17	2yr 4mon
No.185	2017-04-10	2015-02-17	2 yr 2mon
	2017-04-17		2 yr 2 mon
No.211	2016-04-27	2015-06-25	10mon
	2016-08-24		１yr ２mon
	2017-09-05		2 yr 2 mon
